# Supplementary material for: Understanding the mechanisms of dormancy in an invasive alien Sycamore lace bug, Corythucha ciliata through transcript and metabolite profiling
Source: Sci Rep. 2017 Jun 1;7:2631. doi: 10.1038/s41598-017-02876-w (PMC5453966; doi:10.1038/s41598-017-02876-w)
Supplement: Supplementary file 2 — Supplementary Dataset 1 [file 41598_2017_2876_MOESM2_ESM.xls]

## Sheet: TableS1
Table S1.149 DEGs are up-regulated in both dormancy female and male.
Gene_id	log2.Fold_change(DF/NDF)	q.value.Storey.et.al..2003.(FnovvsFsep)	log2.Fold_change(DM/NDM)	q.value.Storey.et.al..2003.(MnovvsMsep)	log2.Fold_change(DA/NDA)	NR ID	NR Score	NR Evalue	NR Description
c50355_g1	8.6803	1.9267e-128	8.2838	8.3275e-100	8.48205	AGT99186.1	3008	0	heat shock protein 70 [Corythucha ciliata]
c48217_g1	8.335	9.3507e-215	7.6565	8.7555e-169	7.99575	AGT99186.1	3153	0	heat shock protein 70 [Corythucha ciliata]
c78551_g1	6.8264	6.6625e-16	7.1865	9.4228e-20	7.00645	--	--	--	--
c38409_g1	4.4747	1.6509e-06	7.4424	1.6311e-08	5.95855	--	--	--	--
c52150_g1	5.9491	0	5.508	3.9979e-252	5.72855	AGT99186.1	2800	0	heat shock protein 70 [Corythucha ciliata]
c63287_g3	5.0898	2.4599e-26	5.2277	1.1114e-15	5.15875	--	--	--	--
c63829_g3	5.698	9.1336e-48	4.5185	1.6369e-44	5.10825	EZA54283.1	187	1.82895e-13	hypothetical protein X777_06158 [Cerapachys biroi]
c61641_g1	4.0771	2.8816e-08	5.7604	3.3606e-08	4.91875	--	--	--	--
c59005_g1	3.6071	3.7898e-81	5.8732	1.5896e-93	4.74015	--	--	--	--
c60525_g1	4.0066	0	4.8281	0	4.41735	BAN20663.1	419	5.06442e-45	unkown protein [Riptortus pedestris]
c60840_g1	4.0646	5.165e-05	3.9108	0.001837	3.9877	XP_011174099.1	129	3.73298e-07	PREDICTED: uncharacterized protein LOC105206291 [Solenopsis invicta]
c13166_g1	3.905	0.0038641	3.8791	0.00094609	3.89205	--	--	--	--
c63663_g3	3.6905	2.7998e-06	3.9799	0.00032042	3.8352	--	--	--	--
c97364_g1	2.986	1.5394e-17	4.5196	9.4154e-20	3.7528	--	--	--	--
c54588_g1	1.862	1.4736e-10	5.5108	2.5449e-21	3.6864	AFX84561.1	552	3.1939e-65	21.4 kDa heat shock protein [Lygus hesperus]
c54898_g1	3.7614	1.372e-09	3.4088	8.1966e-05	3.5851	--	--	--	--
c64240_g2	3.4549	1.6486e-07	3.512	3.36e-05	3.48345	--	--	--	--
c52910_g1	2.3096	4.4956e-10	4.4887	1.742e-27	3.39915	--	--	--	--
c14431_g1	3.087	7.2439e-70	3.2385	5.8001e-64	3.16275	--	--	--	--
c60382_g1	2.5644	0.00016257	3.6848	0.00046654	3.1246	--	--	--	--
c79206_g1	2.7792	6.3897e-05	3.4458	2.5115e-05	3.1125	--	--	--	--
c62515_g3	3.1238	0.00021048	3.035	0.0029566	3.0794	--	--	--	--
c49210_g1	2.2241	1.2556e-27	3.6964	6.8841e-37	2.96025	XP_005096721.1	884	5.93107e-112	PREDICTED: cathepsin L1-like isoform X2 [Aplysia californica]
c57770_g1	2.7354	3.2175e-22	2.9927	7.4969e-24	2.86405	--	--	--	--
c57712_g1	2.3032	0.0011022	3.1088	0.00017139	2.706	--	--	--	--
c59268_g1	2.0024	6.274e-41	3.3879	3.569e-65	2.69515	KDR17253.1	1169	1.39863e-146	Dihydroorotate dehydrogenase, mitochondrial [Zootermopsis nevadensis]
c47273_g1	2.138	1.989e-220	3.1692	0	2.6536	--	--	--	--
c36167_g1	2.254	7.3052e-11	3.0346	2.7876e-11	2.6443	--	--	--	--
c65750_g1	3.9703	2.0844e-17	1.2595	0.0045973	2.6149	ACE75265.1	803	3.09175e-92	integrase core domain-containing protein [Glyptapanteles flavicoxis]
c64012_g1	2.5176	2.9936e-110	2.6722	2.1929e-107	2.5949	AKD28027.1	2630	0	pol polyprotein [Glypta fumiferanae]
c60317_g1	2.3105	2.5936e-05	2.8008	9.1202e-08	2.55565	BAN20097.1	436	6.7916e-47	unknown secreted protein [Riptortus pedestris]
c57051_g1	1.8967	7.7627e-34	3.2072	1.093e-54	2.55195	--	--	--	--
c58034_g1	2.3145	0.0039993	2.7489	0.0014235	2.5317	--	--	--	--
c65006_g3	2.9053	1.1294e-25	2.0133	4.2092e-06	2.4593	--	--	--	--
c59950_g2	2.1006	8.0962e-98	2.7145	3.2016e-127	2.40755	--	--	--	--
c59302_g1	2.0611	0.00059668	2.6472	0.0020463	2.35415	XP_002426204.1	1211	4.15302e-154	serine palmitoyltransferase, putative [Pediculus humanus corporis]>gi|212510255|gb|EEB13466.1| serine palmitoyltransferase, putative [Pediculus humanus corporis]
c59950_g1	2.1856	4.6991e-155	2.4822	4.2609e-119	2.3339	--	--	--	--
c61463_g1	2.2819	3.6702e-33	2.3694	9.1007e-25	2.32565	--	--	--	--
c39309_g1	2.3269	1.2507e-25	2.3198	7.1029e-23	2.32335	--	--	--	--
c58138_g1	2.1638	0.00023633	2.4567	0.00067356	2.31025	--	--	--	--
c61686_g1	1.7314	2.1509e-100	2.8768	1.2028e-146	2.3041	--	--	--	--
c57586_g1	1.9861	0.0029526	2.5833	0.00011974	2.2847	--	--	--	--
c51062_g1	1.8488	3.9455e-16	2.6708	5.1109e-24	2.2598	BAN20130.1	154	2.91712e-10	unkown protein [Riptortus pedestris]
c58008_g1	1.7478	1.3966e-07	2.6792	6.3771e-12	2.2135	ADD38129.1	395	1.96681e-41	Anionic trypsin-2 [Lepeophtheirus salmonis]
c65835_g1	2.2208	0.00023633	2.0489	0.0043631	2.13485	XP_002431501.1	1065	8.00083e-124	enzymatic polyprotein, putative [Pediculus humanus corporis]>gi|212516795|gb|EEB18763.1| enzymatic polyprotein, putative [Pediculus humanus corporis]
c64160_g1	1.8268	2.4424e-27	2.3904	7.6372e-42	2.1086	BAN21208.1	503	3.54753e-53	1-acyl-sn-glycerol-3-phosphate acyltransferase [Riptortus pedestris]
c64364_g1	1.6589	5.3268e-57	2.5257	1.0095e-96	2.0923	XP_011565933.1	3385	0	PREDICTED: pre-mRNA-splicing factor SYF1 [Plutella xylostella]
c63313_g1	2.6429	1.5059e-13	1.5232	1.3741e-06	2.08305	EHJ65580.1	1095	5.50971e-136	jnk interacting protein [Danaus plexippus]
c52262_g1	1.8516	2.2759e-05	2.2863	3.1833e-05	2.06895	--	--	--	--
c60381_g2	1.5004	0.00073436	2.6089	7.4845e-07	2.05465	XP_008192816.1	423	1.5621e-44	PREDICTED: uncharacterized protein LOC659130 [Tribolium castaneum]
c6357_g1	2.0432	2.753e-18	2.0621	7.6167e-15	2.05265	AGM32527.1	251	3.59066e-22	hemolymph juvenile hormone binding protein (JHBP) [Coptotermes formosanus]
c57403_g1	2.3859	0	1.6918	0	2.03885	EHJ74662.1	2759	0	heat shock protein 90 [Danaus plexippus]
c36387_g1	1.3447	4.2455e-78	2.6939	2.2801e-161	2.0193	--	--	--	--
c61774_g1	2.2742	5.3122e-15	1.7489	1.1923e-09	2.01155	XP_973485.2	721	2.34694e-83	PREDICTED: transmembrane protein 164 [Tribolium castaneum]>gi|642923042|ref|XP_008200506.1| PREDICTED: transmembrane protein 164 [Tribolium castaneum]
c55301_g2	1.3306	0.0049494	2.6144	1.9587e-05	1.9725	--	--	--	--
c64241_g1	2.4213	1.3749e-08	1.5105	0.00063878	1.9659	XP_008197871.1	3846	0	PREDICTED: echinoderm microtubule-associated protein-like CG42247 [Tribolium castaneum]
c9362_g1	1.2683	3.4508e-64	2.6565	2.4002e-128	1.9624	--	--	--	--
c21592_g1	1.9688	2.248e-07	1.9469	3.0079e-09	1.95785	--	--	--	--
c64019_g1	2.881	1.7567e-74	1.0347	2.878e-16	1.95785	--	--	--	--
c61097_g1	2.2062	3.4484e-05	1.6933	0.00016192	1.94975	XP_008558567.1	295	1.69118e-26	PREDICTED: uncharacterized protein LOC103579048, partial [Microplitis demolitor]
c62018_g1	1.1761	0.00014781	2.709	3.2766e-09	1.94255	XP_002431536.1	1826	0	Chromaffin granule amine transporter, putative [Pediculus humanus corporis]>gi|212516839|gb|EEB18798.1| Chromaffin granule amine transporter, putative [Pediculus humanus corporis]
c36386_g1	1.5837	0.00088032	2.2628	1.1596e-05	1.92325	--	--	--	--
c62609_g1	1.5196	0.00047387	2.3215	9.9872e-05	1.92055	KDR23540.1	2088	0	Histidine decarboxylase, partial [Zootermopsis nevadensis]
c55818_g1	1.4526	7.7455e-27	2.369	1.2786e-41	1.9108	XP_001950765.1	1222	3.3052e-155	PREDICTED: venom carboxylesterase-6-like [Acyrthosiphon pisum]
c63521_g2	1.2397	2.9291e-05	2.5369	3.5573e-11	1.8883	BAN20614.1	203	1.32608e-14	conserved hypothetical protein [Riptortus pedestris]
c55040_g1	2.3327	3.2685e-16	1.3386	8.1848e-31	1.83565	AGC92736.1	270	2.00975e-22	leucine repeat-rich protein [Heliconius erato]
c62409_g1	1.4371	2.9673e-62	2.223	3.1841e-74	1.83005	XP_001952324.2	1114	4.91655e-137	PREDICTED: inositol-trisphosphate 3-kinase A isoform X2 [Acyrthosiphon pisum]
c54884_g1	1.177	8.2515e-14	2.378	1.4522e-37	1.7775	--	--	--	--
c57284_g1	1.2606	2.5237e-17	2.2903	2.9508e-33	1.77545	XP_012339811.1	2535	0	PREDICTED: potassium/sodium hyperpolarization-activated cyclic nucleotide-gated channel 3 isoform X4 [Apis florea]
c57042_g1	1.2846	1.7765e-10	2.235	2.6462e-24	1.7598	--	--	--	--
c72066_g1	1.1439	1.8546e-12	2.3735	8.3172e-36	1.7587	XP_003698360.1	366	6.54548e-36	PREDICTED: uncharacterized protein LOC100870363 [Apis florea]
c60920_g2	1.6175	8.9968e-05	1.8787	0.00028166	1.7481	EFA03178.1	615	4.96556e-71	hypothetical protein TcasGA2_TC013098 [Tribolium castaneum]
c15736_g1	1.5395	6.7304e-38	1.9319	1.1834e-43	1.7357	--	--	--	--
c55962_g1	1.061	4.8745e-08	2.4091	5.6123e-16	1.73505	EHJ67462.1	1061	6.26155e-131	hypothetical protein KGM_03534 [Danaus plexippus]
c55172_g1	1.959	4.1891e-09	1.4986	0.0020508	1.7288	--	--	--	--
c62216_g1	1.5972	0.00014949	1.8398	6.5409e-05	1.7185	--	--	--	--
c65709_g3	2.1037	6.359e-48	1.2892	3.3561e-13	1.69645	--	--	--	--
c55248_g1	1.3827	1.1226e-35	1.981	2.2998e-62	1.68185	XP_974567.2	1465	0	PREDICTED: guanine nucleotide-binding protein-like 3 homolog [Tribolium castaneum]>gi|270014031|gb|EFA10479.1| hypothetical protein TcasGA2_TC012725 [Tribolium castaneum]
c47845_g1	1.7621	1.6946e-20	1.598	1.4607e-15	1.68005	EFX79343.1	141	2.9818e-07	Myc, dMyc-like protein, partial [Daphnia pulex]
c45354_g1	1.5757	4.0175e-14	1.7594	1.0076e-13	1.66755	ABQ18257.1	320	1.45087e-33	unknown [Lygus lineolaris]
c60987_g2	1.6965	5.6629e-11	1.6286	1.6985e-08	1.66255	KDR23135.1	984	1.00431e-124	hypothetical protein L798_15217 [Zootermopsis nevadensis]
c55955_g1	1.1251	0	2.1689	0	1.647	--	--	--	--
c63855_g3	1.7688	7.5678e-07	1.5201	0.00099506	1.64445	--	--	--	--
c49087_g3	1.264	3.513e-25	2.0067	9.658e-56	1.63535	AEE63173.1	1206	6.12897e-155	unknown [Dendroctonus ponderosae]
c36069_g1	1.3604	1.16e-36	1.8948	1.5701e-67	1.6276	XP_012255948.1	174	1.34497e-14	PREDICTED: 60S ribosomal protein L39 [Athalia rosae]
c61134_g1	1.1901	0.00011807	1.9865	5.5715e-08	1.5883	XP_012151786.1	753	9.83975e-92	PREDICTED: rRNA-processing protein FCF1 homolog isoform X1 [Megachile rotundata]>gi|805823653|ref|XP_012151787.1| PREDICTED: rRNA-processing protein FCF1 homolog isoform X2 [Megachile rotundata]
c64224_g1	1.2411	6.5357e-16	1.9024	4.6138e-18	1.57175	AKD28027.1	1866	0	pol polyprotein [Glypta fumiferanae]
c55352_g1	1.5459	1.6723e-05	1.5855	1.8508e-05	1.5657	BAN20865.1	999	7.5916e-131	uracil phosphoribosyltransferase [Riptortus pedestris]
c51653_g1	1.1823	8.686e-08	1.9038	1.8302e-14	1.54305	--	--	--	--
c62255_g1	1.6547	1.8377e-250	1.4111	4.6358e-153	1.5329	XP_008200626.1	208	1.08422e-13	PREDICTED: uncharacterized protein LOC103314979 [Tribolium castaneum]>gi|642912261|ref|XP_008200627.1| PREDICTED: uncharacterized protein LOC103314979 [Tribolium castaneum]>gi|270002461|gb|EEZ98908.1| hypothetical protein TcasGA2_TC004527 [Tribolium castaneum]
c52934_g1	1.6382	3.481e-10	1.4143	4.2753e-08	1.52625	XP_008479973.1	160	1.28734e-10	PREDICTED: zinc finger protein 672-like [Diaphorina citri]
c63002_g2	1.3833	7.7639e-30	1.6269	1.8673e-25	1.5051	XP_011707601.1	111	9.58388e-06	PREDICTED: uncharacterized protein LOC105462596 [Wasmannia auropunctata]
c97625_g1	1.3359	1.5512e-07	1.6589	3.8111e-08	1.4974	KDR22240.1	286	2.26839e-27	hypothetical protein L798_02345 [Zootermopsis nevadensis]
c61976_g1	1.6589	2.5237e-17	1.3246	1.9135e-08	1.49175	KDR16287.1	1376	1.08511e-170	Glucose dehydrogenase [acceptor] [Zootermopsis nevadensis]
c62044_g2	1.8175	9.6916e-22	1.1184	2.4974e-09	1.46795	KDR15458.1	2113	0	SEC14-like protein 1 [Zootermopsis nevadensis]
c30879_g1	1.1448	0.00027618	1.7876	3.7345e-09	1.4662	XP_008214316.1	530	1.96133e-64	PREDICTED: NHP2-like protein 1 homolog [Nasonia vitripennis]
c57590_g1	1.1386	9.2114e-06	1.7834	3.7118e-10	1.461	XP_001605302.1	2106	0	PREDICTED: probable ATP-dependent RNA helicase DHX35 [Nasonia vitripennis]
c63466_g1	1.5851	2.3378e-05	1.3335	0.00030487	1.4593	AKD28027.1	2714	0	pol polyprotein [Glypta fumiferanae]
c62516_g2	1.3519	1.5651e-09	1.5631	1.2454e-10	1.4575	XP_008474375.1	480	1.17433e-47	PREDICTED: uncharacterized protein LOC103511428 [Diaphorina citri]
c55644_g1	1.1119	4.0187e-05	1.7895	1.074e-07	1.4507	KFB37557.1	200	6.08736e-15	hypothetical protein ZHAS_00004792 [Anopheles sinensis]
c60202_g2	1.1324	0.0026574	1.7534	6.1069e-06	1.4429	XP_004874069.1	443	5.9337e-50	PREDICTED: zinc finger CCHC-type and RNA-binding motif-containing protein 1 isoform X1 [Heterocephalus glaber]>gi|861509004|ref|XP_012924431.1| PREDICTED: zinc finger CCHC-type and RNA-binding motif-containing protein 1 isoform X1 [Heterocephalus glaber]
c58408_g1	1.0302	5.2025e-24	1.8515	1.0852e-51	1.44085	XP_012150941.1	451	5.86727e-47	PREDICTED: RNA-binding protein cabeza-like isoform X5 [Megachile rotundata]
c61178_g1	1.3998	0.0020003	1.4694	0.0035808	1.4346	EFX69743.1	726	2.07475e-84	hypothetical protein DAPPUDRAFT_217662 [Daphnia pulex]
c51945_g2	1.2498	3.4564e-85	1.591	7.3063e-111	1.4204	BAM18487.1	338	3.11892e-34	muscle LIM protein [Papilio xuthus]>gi|389614544|dbj|BAM20317.1| muscle LIM protein [Papilio polytes]
c50874_g1	1.4634	4.0153e-25	1.3673	8.662e-20	1.41535	XP_005182273.1	359	1.41208e-38	PREDICTED: ejaculatory bulb-specific protein 3-like [Musca domestica]
c50137_g1	1.2414	3.0672e-61	1.5841	6.1731e-74	1.41275	--	--	--	--
c53361_g1	1.1028	1.9454e-09	1.7007	1.7057e-15	1.40175	EHJ75861.1	1010	2.04955e-128	hypothetical protein KGM_17995 [Danaus plexippus]
c56029_g1	1.1856	3.8705e-08	1.5957	1.5912e-13	1.39065	XP_011563215.1	1141	2.36001e-153	PREDICTED: rRNA 2'-O-methyltransferase fibrillarin, partial [Plutella xylostella]
c62092_g1	1.1167	5.2566e-53	1.661	2.4584e-52	1.38885	XP_001942911.2	814	1.16625e-93	PREDICTED: choline/ethanolamine kinase [Acyrthosiphon pisum]
c56687_g1	1.4543	4.1082e-24	1.3212	6.6323e-16	1.38775	XP_003690616.1	352	1.38747e-32	PREDICTED: arf-GAP domain and FG repeat-containing protein 1 [Apis florea]
c62557_g1	1.1264	0.00017385	1.6489	9.587e-06	1.38765	KDR10638.1	1607	0	Transmembrane channel-like protein 7, partial [Zootermopsis nevadensis]
c36229_g1	1.4085	2.1477e-11	1.3473	3.1817e-08	1.3779	AFU86482.1	926	4.7981e-114	cytochrome P450 CYP6AY3v2 [Laodelphax striatella]
c63555_g2	1.0643	0.0029855	1.6369	1.6197e-05	1.3506	--	--	--	--
c62215_g1	1.6197	7.506e-19	1.0703	4.5725e-07	1.345	XP_002429188.1	1848	0	BR serine/threonine-protein kinase, putative [Pediculus humanus corporis]>gi|212514077|gb|EEB16450.1| BR serine/threonine-protein kinase, putative [Pediculus humanus corporis]
c56540_g1	1.0024	2.891e-31	1.6717	1.6086e-49	1.33705	XP_011449655.1	664	1.96007e-70	PREDICTED: DNA polymerase alpha subunit B-like [Crassostrea gigas]
c55760_g1	1.2273	9.2589e-09	1.4432	1.3683e-10	1.33525	KDR12948.1	236	2.59921e-19	hypothetical protein L798_12905 [Zootermopsis nevadensis]
c58999_g3	1.0816	1.9025e-267	1.579	0	1.3303	BAN20129.1	2946	0	heat shock cognate protein [Riptortus pedestris]
c38544_g1	1.3959	9.7086e-29	1.2431	1.0687e-25	1.3195	ACH57151.1	229	1.0322e-20	defensin 4 [Triatoma brasiliensis]>gi|255503824|gb|ACU11931.1| defensin 4 [Triatoma brasiliensis]
c60847_g1	1.0981	1.0686e-10	1.5323	1.4096e-14	1.3152	BAN21349.1	821	6.70761e-99	hypothetical protein [Riptortus pedestris]
c47984_g1	1.3249	7.9253e-154	1.305	3.8121e-124	1.31495	--	--	--	--
c65908_g1	1.2037	2.9565e-36	1.4165	3.5199e-38	1.3101	XP_005188912.1	186	3.97763e-15	PREDICTED: crustapain [Musca domestica]
c45817_g2	1.1014	2.2282e-65	1.4949	2.1522e-108	1.29815	BAN20284.1	615	3.22552e-75	eukaryotic translation initiation factor 1A [Riptortus pedestris]
c58126_g1	1.2966	0	1.2738	0	1.2852	XP_011307058.1	461	7.76486e-48	PREDICTED: Y-box factor homolog isoform X2 [Fopius arisanus]
c60658_g1	1.2685	8.933e-12	1.2991	5.8945e-08	1.2838	--	--	--	--
c53724_g1	1.1376	2.4766e-51	1.4286	1.3506e-77	1.2831	BAN20441.1	483	1.945e-56	hypothetical protein [Riptortus pedestris]
c55500_g1	1.1186	1.8615e-44	1.4401	4.1115e-49	1.27935	KDR19389.1	275	2.20455e-22	BAG family molecular chaperone regulator 3 [Zootermopsis nevadensis]
c57987_g2	1.254	9.9434e-11	1.2941	6.9569e-09	1.27405	KDR08954.1	1024	1.31958e-129	Cisplatin resistance-associated overexpressed protein [Zootermopsis nevadensis]
c59697_g1	1.2931	7.8018e-90	1.2535	2.8615e-61	1.2733	--	--	--	--
c62001_g2	1.3175	2.7906e-81	1.2141	1.6971e-62	1.2658	KDR10979.1	1521	0	WD repeat-containing protein 82 [Zootermopsis nevadensis]
c65512_g1	1.3896	7.4135e-29	1.1373	1.2986e-12	1.26345	XP_001949243.2	3812	0	PREDICTED: lysosomal-trafficking regulator [Acyrthosiphon pisum]
c58434_g1	1.4951	2.8591e-17	1.0084	9.0966e-32	1.25175	KDR08159.1	473	3.4739e-49	RNA-binding protein 34 [Zootermopsis nevadensis]
c61035_g1	1.1514	6.9123e-22	1.3475	2.9689e-30	1.24945	BAN20928.1	811	8.23337e-99	heterogeneous nuclear ribonucleoprotein [Riptortus pedestris]
c53277_g1	1.1056	0.00053256	1.3922	2.7794e-05	1.2489	EFX71231.1	332	6.88824e-35	hypothetical protein DAPPUDRAFT_231548 [Daphnia pulex]
c22168_g2	1.0236	4.3377e-16	1.4395	1.6663e-20	1.23155	--	--	--	--
c62162_g1	1.2281	2.6524e-06	1.2207	1.5863e-06	1.2244	KDR12157.1	1649	0	Putative ribosomal RNA methyltransferase nop2 [Zootermopsis nevadensis]
c63003_g1	1.3742	1.0879e-44	1.0229	6.9252e-24	1.19855	XP_007240184.1	271	7.35097e-21	PREDICTED: scaffold attachment factor B2-like isoform X1 [Astyanax mexicanus]
c57049_g2	1.1322	1.2723e-36	1.2479	4.2946e-28	1.19005	XP_008468143.1	638	1.41055e-69	PREDICTED: interferon regulatory factor 2-binding protein-like B [Diaphorina citri]
c48408_g2	1.1929	0.00014086	1.1695	0.00029872	1.1812	KDR17522.1	228	1.02512e-19	hypothetical protein L798_07975 [Zootermopsis nevadensis]
c55661_g2	1.0402	5.7418e-19	1.3173	9.7397e-18	1.17875	XP_001950896.2	561	4.58451e-60	PREDICTED: longitudinals lacking protein, isoforms H/M/V-like [Acyrthosiphon pisum]
c60889_g2	1.2141	1.3113e-07	1.1185	4.1286e-05	1.1663	XP_011554161.1	672	7.72177e-75	PREDICTED: transcription factor Ken [Plutella xylostella]
c60528_g1	1.0951	4.9687e-11	1.2343	4.4878e-10	1.1647	XP_011870597.1	1254	9.73399e-151	PREDICTED: phosphofurin acidic cluster sorting protein 2 isoform X3 [Vollenhovia emeryi]
c62230_g1	1.1378	1.1602e-13	1.1779	3.0888e-12	1.15785	KMQ90176.1	888	8.70866e-95	reverse transcriptase [Lasius niger]
c62280_g1	1.1835	5.5439e-30	1.1288	5.3535e-21	1.15615	BAJ16354.1	1671	0	CYCLE [Thermobia domestica]
c62963_g1	1.1244	0.0016301	1.1674	0.0011387	1.1459	XP_011883465.1	128	6.21079e-12	PREDICTED: uncharacterized protein LOC105570667, partial [Vollenhovia emeryi]
c58006_g1	1.0377	3.5094e-115	1.243	4.6459e-147	1.14035	KDR10345.1	1316	7.82502e-155	NAD-dependent deacetylase sirtuin-1 [Zootermopsis nevadensis]
c62170_g1	1.0979	5.9203e-17	1.1801	5.0802e-18	1.139	AAQ20834.1	1120	2.0047e-133	p450 enzyme precursor [Rhodnius prolixus]
c62195_g1	1.0049	1.2864e-61	1.2596	3.0072e-54	1.13225	BAN20606.1	1658	0	conserved hypothetical protein [Riptortus pedestris]
c57923_g1	1.0798	1.9404e-19	1.1462	2.59e-16	1.113	XP_012150308.1	197	1.44498e-14	PREDICTED: uncharacterized protein LOC100876789 isoform X1 [Megachile rotundata]>gi|805758883|ref|XP_012150315.1| PREDICTED: uncharacterized protein LOC100876789 isoform X2 [Megachile rotundata]
c30801_g1	1.0108	3.2561e-55	1.0162	1.5446e-43	1.0135	--	--	--	--
DF: dormancy female, NDF: nondormancy female, DM: dormancy male, NDM: nondormancy male,DA:dormancy adults,NDA:nondormancy adults.
