# Supplementary material for: Understanding the mechanisms of dormancy in an invasive alien Sycamore lace bug, Corythucha ciliata through transcript and metabolite profiling
Source: Sci Rep. 2017 Jun 1;7:2631. doi: 10.1038/s41598-017-02876-w (PMC5453966; doi:10.1038/s41598-017-02876-w)
Supplement: Supplementary file 3 — Supplementary Dataset 2 [file 41598_2017_2876_MOESM3_ESM.xls]

## Sheet: GO enrichment
Table S2. GO and KEGG enrichment analysis for DEGs.
GO enrichment analysis for up-regulated DEGs between dormancy adults vs nondormancy adults
GO_accession	Description	Term_type	Over_represented_pValue	Corrected_pValue	DEGs numbers
GO:0000377	RNA splicing, via transesterification reactions with bulged adenosine as nucleophile	biological_process	3.97838e-06	0.00182306	11									3.97838e-06	0.00182306	c64364_g1|c97625_g1|c57590_g1|c58999_g3|c57987_g2|c58126_g1|c30879_g1|c58408_g1|c60202_g2|c63003_g1|c61035_g1	http://amigo.geneontology.org/cgi-bin/amigo/term_details?term=GO:0000377
GO:0000398	mRNA splicing, via spliceosome	biological_process	3.97838e-06	0.00182306	11
GO:0000375	RNA splicing, via transesterification reactions	biological_process	4.16224e-06	0.00182306	11
GO:0008380	RNA splicing	biological_process	7.63482e-06	0.00250804	11
GO:0006397	mRNA processing	biological_process	3.21753e-05	0.00776381	11
GO:0006396	RNA processing	biological_process	3.54512e-05	0.00776381	12
GO:0016071	mRNA metabolic process	biological_process	6.60687e-05	0.0107264	11
GO:0035079	polytene chromosome puffing	biological_process	8.16313e-05	0.0107264	3
GO:0035080	heat shock-mediated polytene chromosome puffing	biological_process	8.16313e-05	0.0107264	3
GO:0003729	mRNA binding	molecular_function	0.000113244	0.0135046	8
GO:0044822	poly(A) RNA binding	molecular_function	0.00012333	0.0135046	8
GO:0000380	alternative mRNA splicing, via spliceosome	biological_process	0.000175739	0.0162292	5
GO:0000381	regulation of alternative mRNA splicing, via spliceosome	biological_process	0.000175739	0.0162292	5
GO:0030529	ribonucleoprotein complex	cellular_component	0.000185265	0.0162292	13
GO:0044428	nuclear part	cellular_component	0.000263725	0.0216244	19
GO:0048024	regulation of mRNA splicing, via spliceosome	biological_process	0.000279768	0.0216244	5
GO:0043484	regulation of RNA splicing	biological_process	0.000371391	0.0271115	5
GO:0050684	regulation of mRNA processing	biological_process	0.000484032	0.0334746	5
GO:1903311	regulation of mRNA metabolic process	biological_process	0.000515815	0.033889	5
GO:0071013	catalytic step 2 spliceosome	cellular_component	0.000567833	0.0355301	6
GO:0022613	ribonucleoprotein complex biogenesis	biological_process	0.000594879	0.0355305	6
GO:0005681	spliceosomal complex	cellular_component	0.000668299	0.0381802	7
GO:0031667	response to nutrient levels	biological_process	0.000799919	0.0437956	7
GO:0009991	response to extracellular stimulus	biological_process	0.000857962	0.0450945	7

## Sheet: KEGG enrichment
KEGG enrichment analysis for up-regulated DEGs between dormancy adults vs nondormancy adults
#Term	ID	Input number	Background number	P-Value	Corrected P-Value
Spliceosome	ko03040	8	125	7.69535e-05	0.0107264
KEGG enrichment analysis for down-regulated DEGs between dormancy adults vs nondormancy adults
#Term	ID	Input number	Background number	P-Value	Corrected P-Value
Citrate cycle (TCA cycle)	ko00020	11	36	7.36104e-06	0.000312297
Carbon metabolism	ko01200	19	112	8.92277e-06	0.000312297
Valine, leucine and isoleucine degradation	ko00280	9	39	0.000311951	0.00727886
Fatty acid metabolism	ko01212	10	56	0.00086833	0.0151958
Pyruvate metabolism	ko00620	8	45	0.00289442	0.0402116
Metabolic pathways	ko01100	70	1035	0.00344671	0.0402116
