# Supplementary material for: Understanding the mechanisms of dormancy in an invasive alien Sycamore lace bug, Corythucha ciliata through transcript and metabolite profiling
Source: Sci Rep. 2017 Jun 1;7:2631. doi: 10.1038/s41598-017-02876-w (PMC5453966; doi:10.1038/s41598-017-02876-w)
Supplement: Supplementary file 4 — Supplementary Dataset 3 [file 41598_2017_2876_MOESM4_ESM.xls]

## Sheet: Sheet1
Table S3.Primers used in this study for qRT-PCR validation, including nr annotation information for each unigenes
unigene name	Genebank numbers	Forward primer	Reverse primer	NR ID	NR Score	NR Evalue	NR Description
15 interesting genes associated with dormancy
c50355_g1	KY705383	GCGGTTCAGGCTGCTATATT	TCCACCTGCCGTTTCTATTC	AGT99186.1	3008	0	heat shock protein 70 [Corythucha ciliata]
c48217_g1	KY705384	AACGGCCGAGGCTTATTT	ACGTTCAGACCAGCGATAAC	AGT99186.1	3153	0	heat shock protein 70 [Corythucha ciliata]
c52150_g1	KY705385	CTAGCCTACGGACTGGATAAGA	GAGCACCGATACGTCGAAAG	AGT99186.1	2800	0	heat shock protein 70 [Corythucha ciliata]
c57403_g1	KY705386	CCTCGGTACCATCGCTAAATC	GACACCGAACTGACCAATCA	EHJ74662.1	2759	0	heat shock protein 90 [Danaus plexippus]
c58999_g3	KY705387	CCGACACGGAGCGTATTATC	GTAGCGTCCTCGAATCTTCTTC	BAN20129.1	2946	0	heat shock cognate protein [Riptortus pedestris]
c54588_g1	KY705388	ACGAGCACGGCTTCATTT	GTCCGATGAGAGACTCGATTTG	AFX84561.1	552	3.1939e-65	21.4 kDa heat shock protein [Lygus hesperus]
c38544_g1	KY705389	GATCGTTCTAGCCCAAGGATAC	GCGGTTGAACAGTTGATTCTG	ACH57151.1	229	1.0322e-20	defensin 4 [Triatoma brasiliensis]>gi|255503824|gb|ACU11931.1| defensin 4 [Triatoma brasiliensis]
c55040_g1	KY705390	GCAAGAAAGCTCGCCAAAG	CCACAGTCCGCTAATGAAAGA	AGC92736.1	270	2.00975e-22	leucine repeat-rich protein [Heliconius erato]
c58006_g1	KY705391	CATCGGCGAGAGCAGTAATAG	CCAGGCAGTAGTAGCAGTTATC	KDR10345.1	1316	7.82502e-155	NAD-dependent deacetylase sirtuin-1 [Zootermopsis nevadensis]
c36229_g1	KY705392	ACTGGAACACAGGGAGAAAC	CGTCACGTATAAGCAGCAAATC	AFU86482.1	926	4.7981e-114	cytochrome P450 CYP6AY3v2 [Laodelphax striatella]
c62170_g1	KY705393	CCTAGAGGATTGCCACTGATTG	CCGGAAGAAGCGACAGTTTAT	AAQ20834.1	1120	2.0047e-133	p450 enzyme precursor [Rhodnius prolixus]
c30879_g1	KY705394	TCCTTCACTTGCCTCTGTTATG	CGCAATTATCGGTCGTGAGA	XP_008214316.1	530	1.96133e-64	PREDICTED: NHP2-like protein 1 homolog [Nasonia vitripennis]
c61035_g1	KY705395	CCAGTCGCTCAAGAGTTTCTAC	TGAAGAGGCGTAAGTGACAAAG	BAN20928.1	811	8.23337e-99	heterogeneous nuclear ribonucleoprotein [Riptortus pedestris]
c64364_g1	KY705396	CTCTTCGTGCTCTACCCATTAC	GGGATGTGGTGTCGCTTTAT	XP_011565933.1	3385	0	PREDICTED: pre-mRNA-splicing factor SYF1 [Plutella xylostella]
c60202_g2	KY767025	GTCAACTGGGCGAAGGATAA	GTCCGACTACCCAGTGAATTT	XP_004874069.1	443	5.9337e-50	PREDICTED: zinc finger CCHC-type and RNA-binding motif-containing protein 1 isoform X1 [Heterocephalus glaber]>gi|861509004|ref|XP_012924431.1| PREDICTED: zinc finger CCHC-type and RNA-binding motif-containing protein 1 isoform X1 [Heterocephalus glaber]
15 randomly selected unigenes
c50169_g1		CAATCACTCGTCCACTCAGTTC	CCCTTAAGCCATTCGTCATTCT	BAN20251.1	1310	9.13134e-174	malate dehydrogenase [Riptortus pedestris]
c38999_g1		ACAGGTGTCATCAACGGATAG	GTCCTCAACGTAGGAGAAGTATG	BAO01062.1	207	2.12097e-15	neuropeptide GPCR A12 [Nilaparvata lugens]
c60889_g2		GGTGTTGGTAGTACAGGGATTG	GGACACAACTGACACGTTACT	XP_011554161.1	672	7.72177e-75	PREDICTED: transcription factor Ken [Plutella xylostella]
c49990_g3		AATGAAATGGCCCGGTGAG	CGAGCGAGCTGCTGTATTT	ACZ58082.1	171	1.1505e-11	odorant binding protein 11 [Adelphocoris lineolatus]
c48915_g1		GTACTATGCAGGAGCGTATCAC	GGGAGCAGGATCGGTTAAAT	BAN20416.1	2359	0	ATP synthase-beta [Riptortus pedestris]
c65512_g1		GTCTGGAAGTGGATACGAACAC	GGAAACGGACACAGCAATAGA	XP_001949243.2	3812	0	PREDICTED: lysosomal-trafficking regulator [Acyrthosiphon pisum]
c45793_g1		GTTCAGGGTGAGGACAGAATC	GCGACATCTTTAGTGAGGGTAG	ABR27836.1	286	3.71802e-26	salivary secreted protein [Triatoma infestans]
c56596_g1		CGTTCTCGTTAGGTGGAGAATC	CTGAAGCGAAAGGCTGGTAATA	XP_001948479.1	1319	3.0673e-175	PREDICTED: protein yellow-like [Acyrthosiphon pisum]
c63313_g1		GAACGACTCTCCCGAACATAAA	GAGTCAACATCCCAACCGTATAG	EHJ65580.1	1095	5.50971e-136	jnk interacting protein [Danaus plexippus]
c50380_g2		CCTTGTACTGGGAGTACGTTTAC	CTTACCGTCTTGGTACGAGTTG	BAN20925.1	2026	0	citrate synthase [Riptortus pedestris]
c58434_g1		CGCGAAAGAGGATGAAGTTAGA	TGCCCACTTTGGTGAGTTTA	KDR08159.1	473	3.4739e-49	RNA-binding protein 34 [Zootermopsis nevadensis]
c58522_g1		AACGGAGCACACCCAAAT	CCGATGTTGGCCATGAAATAAC	XP_003423914.1	1420	2.0257e-174	PREDICTED: fatty acid synthase [Nasonia vitripennis]
c62280_g1		CCAAAGAGCTACGCTGGTATT	TTCAGCAAGGTGTGCTATGT	BAJ16354.1	1671	0	CYCLE [Thermobia domestica]
c54508_g2		AACAACCCGCGAAACAAAC	CGTCACGACACTCGTAGTATTT	AJZ68821.1	1025	2.88153e-135	obstructor B [Locusta migratoria]
c49134_g1		TCGAGTGCCGAGACTTCTA	GTCTTTCACTGTCCTCCATCTC	AFL37256.1	972	5.35624e-118	esterase [Lygus lineolaris]
alpha-tubulin	KX108734	GAGGATGCTGCCAACAACTA	GCATTGATCGGCCAACTTTC	AGM32402.1	1121	8.08215e-148	alpha-tubulin-1 [Coptotermes formosanus]
